# Supplementary material for: Silk-Elastin-like Polymers for Acute Intraparenchymal Treatment of the Traumatically Injured Spinal Cord: A First Systematic Experimental Approach
Source: Pharmaceutics. 2022 Dec 3;14(12):2713. doi: 10.3390/pharmaceutics14122713 (PMC9784492; doi:10.3390/pharmaceutics14122713)
Supplement: Supplementary file 1 [file pharmaceutics-14-02713-s001.zip]

Archive with 12 entries (12 files):
- Figure S1.pdf
- Figure S2.pdf
- Figure S3.pdf
- Figure S4.pdf
- Figure S5.pdf
- Figure S6.pdf
- Figure S7.pdf
- Figure S8.pdf
- Figure S9.pdf
- Table S1.pdf
- Table S2.pdf
- Table S3.pdf
